# Supplementary material for: Left Ventricular Global Longitudinal Strain as a Parameter of Mild Myocardial Dysfunction in Athletes after COVID-19
Source: J Cardiovasc Dev Dis. 2023 Apr 23;10(5):189. doi: 10.3390/jcdd10050189 (PMC10218982; doi:10.3390/jcdd10050189)
Supplement: Supplementary file 1 [file jcdd-10-00189-s001.zip]

Archive with 1 entries (1 files):
- jcdd-2343870-supplementary.pdf
